# Supplementary material for: Identification of Hub Genes and Potential ceRNA Networks of Diabetic Nephropathy by Weighted Gene Co-Expression Network Analysis
Source: Front Genet. 2021 Nov 1;12:767654. doi: 10.3389/fgene.2021.767654 (PMC8591079; doi:10.3389/fgene.2021.767654)
Supplement: Supplementary file 1 [file DataSheet1.zip]

Archive with 4 entries (3 files):
- Additional files/
- Additional files/Data Sheet.zip
- Additional files/supplementary Fig 1.jpg
- Additional files/supplementary materials.docx
